# Supplementary material for: Effect of Thermal Oxidation of Carbon Nanotubes during Wet Spinning into Fibers Using Sodium Cholate Surfactant in Aqueous Dispersion
Source: Materials (Basel). 2024 Jul 19;17(14):3581. doi: 10.3390/ma17143581 (PMC11278946; doi:10.3390/ma17143581)
Supplement: Supplementary file 1 [file materials-17-03581-s001.zip]

Archive with 1 entries (1 files):
- materials-3091194-supplementary.pdf
